# Supplementary material for: Optimization and Bioreactor Scale-Up of Cellulase Production in Trichoderma sp. KMF006 for Higher Yield and Performance
Source: Int J Mol Sci. 2025 Apr 15;26(8):3731. doi: 10.3390/ijms26083731 (PMC12027645; doi:10.3390/ijms26083731)
Supplement: Supplementary file 1 [file ijms-26-03731-s001.zip]

Archive with 1 entries (1 files):
- ijms-3568452-supplementary.pdf
